# Supplementary material for: Results from Türkiye: Which Factors Drive Consumers to Buy Organic Food?
Source: Foods. 2024 Jan 18;13(2):302. doi: 10.3390/foods13020302 (PMC10815511; doi:10.3390/foods13020302)
Supplement: Supplementary file 1 [file foods-13-00302-s001.zip]

Archive with 1 entries (1 files):
- foods-2775693-supplementary.pdf
